# Supplementary material for: Uncovering Nonlinear Predictors of Serum Biomarker Uric Acid Using Interpretable Machine Learning in Healthy Men
Source: Biomedicines. 2025 Oct 10;13(10):2469. doi: 10.3390/biomedicines13102469 (PMC12561602; doi:10.3390/biomedicines13102469)
Supplement: Supplementary file 1 [file biomedicines-13-02469-s001.zip]

Archive with 1 entries (1 files):
- biomedicines-3873007-supplementary.pdf
